# Supplementary material for: Complete plastomes of three endemic Mexican pine species (Pinus subsection Australes)
Source: Mitochondrial DNA B Resour. 2017 Aug 22;2(2):562–5. doi: 10.1080/23802359.2017.1365637 (PMC7799579; doi:10.1080/23802359.2017.1365637)
Supplement: TMDN_A_1365637_Supplementary_Information.zip [file TMDN_A_1365637_SM5538.zip]

Archive with 1 entries (1 files):
- TMDN_A_1365637_Supplementary_Information.docx
